# Supplementary material for: A Comparative Study between Onion Peel Extracts, Free and Complexed with β-Cyclodextrin, as a Natural UV Filter to Cosmetic Formulations
Source: Int J Mol Sci. 2023 Nov 1;24(21):15854. doi: 10.3390/ijms242115854 (PMC10650503; doi:10.3390/ijms242115854)
Supplement: Supplementary file 1 [file ijms-24-15854-s001.zip]

Archive with 1 entries (1 files):
- ijms-2674523-supplementary.pdf
